# Supplementary material for: The Interstitial Gland as a Source of Pro- or Anti-Senescent Cells during Chinchilla Rabbit Ovarian Aging
Source: Int J Mol Sci. 2024 Sep 13;25(18):9906. doi: 10.3390/ijms25189906 (PMC11432340; doi:10.3390/ijms25189906)
Supplement: Supplementary file 1 [file ijms-25-09906-s001.zip]

Archive with 1 entries (1 files):
- ijms-3121864-supplementary.pdf
